# Supplementary material for: Sarcopenia Adversely Affects Outcomes following Cardiac Surgery: A Systematic Review and Meta-Analysis
Source: J Clin Med. 2023 Aug 26;12(17):5573. doi: 10.3390/jcm12175573 (PMC10488406; doi:10.3390/jcm12175573)
Supplement: Supplementary file 1 [file jcm-12-05573-s001.zip]

Archive with 1 entries (1 files):
- jcm-2555189-supplementary.pdf
